# Supplementary material for: Metabolic Syndrome, Neurotoxic 1-Deoxysphingolipids and Nervous Tissue Inflammation in Chronic Idiopathic Axonal Polyneuropathy (CIAP)
Source: PLoS One. 2017 Jan 23;12(1):e0170583. doi: 10.1371/journal.pone.0170583 (PMC5256922; doi:10.1371/journal.pone.0170583)
Supplement: S1 Table — (XLSX) [file pone.0170583.s001.xlsx]

## Sheet: Tabelle1
Participants	Age (years)	Sex	Duration of disease (years)	HDL (mg/dl)	LDL (mg/dl)	Triglycerides (mg/dl)	Lipid lowering drug treatment	Waist circumference (cm)	Arterial blood pressure (mmHg)	Antihypertensive drug treatment
Healthy controls
HC1	74	female	not applicable	71	107	117	no	94	110/60	yes
HC2	57	female	not applicable	76	131	135	no	78	120/70	yes
HC3	55	female	not applicable	71	105	103	no	82	130/60	no
HC4	83	female	not applicable	70	152	106	no	92	95/70	no
HC5	57	female	not applicable	45	138	172	no	100	120/80	no
HC6	55	female	not applicable	78	137	145	no	86	155/90	no
HC7	54	female	not applicable	96	111	93	no	83	115/60	no
HC8	51	female	not applicable	72	116	101	no	95	100/60	no
HC9	52	female	not applicable	69	132	82	no	75	100/80	no
HC10	49	female	not applicable	80	114	52	no	89	105/70	no
HC11	64	female	not applicable	72	103	180	no	93	135/70	no
HC12	75	female	not applicable	85	145	99	no	97	125/80	no
HC13	67	female	not applicable	104	98	72	no	110	130/95	no
HC14	84	female	not applicable	52	122	102	no	117	110/55	no
HC15	55	male	not applicable	75	106	102	no	87	110/75	no
HC16	56	male	not applicable	41	164	216	no	104	130/70	no
HC17	70	male	not applicable	60	90	161	no	106	140/85	yes
HC18	57	male	not applicable	57	143	223	no	101	115/85	no
HC19	52	male	not applicable	62	101	170	no	89	135/80	no
HC20	40	male	not applicable	66	90	113	no	95	120/80	no
HC21	75	male	not applicable	40	152	83	no	88	120/80	no
HC22	58	male	not applicable	37	142	166	no	108	160/95	yes
HC23	52	male	not applicable	61	208	138	no	91	115/75	no
HC24	73	male	not applicable	32	88	221	no	106	145/100	no
HC25	60	male	not applicable	80	156	72	no	106	140/95	no
HC26	58	male	not applicable	47	87	85	no	89	120/75	no
HC27	56	male	not applicable	45	97	286	no	111	170/90	no
HC28	73	male	not applicable	72	136	88	no	103	120/90	yes
HC29	62	male	not applicable	55	159	58	no	100	130/80	no
HC30	39	male	not applicable	65	116	99	no	91	110/80	no
HC31	48	male	not applicable	65	153	166	no	116	115/80	no
DSPN
DM1	71	female	3.5	67	99	323	no	140	170/75	no
DM2	71	female	10	96	159	149	no	117	150/95	no
DM3	54	female	1	46	128	189	no	116	140/90	yes
DM4	52	female	10	59	83	142	yes	129	150/105	yes
DM5	72	female	6	62	131	153	no	100	140/80	yes
DM6	69	female	not available	34	99	477	yes	154	135/80	yes
DM7	68	female	4.5	67	129	203	no	114	115/80	yes
DM8	68	female	2	45	203	151	no	105	160/75	yes
DM9	53	female	9	50	99	115	yes	104	110/60	no
DM10	54	female	6	44	236	343	no	127	110/70	yes
DM11	52	female	2	60	203	261	no	104	130/80	yes
DM12	54	male	0.5	42	122	236	yes	161	160/85	yes
DM13	74	male	5	37	118	137	no	138	155/110	yes
DM14	52	male	7	36	112	219	no	116	110/70	yes
DM15	57	male	7	37	199	218	no	113	140/85	no
DM16	53	male	10	32	137	748	no	122	150/80	yes
DM17	62	male	3	68	140	79	no	124	120/80	yes
DM18	57	male	not available	44	121	201	yes	114	110/65	yes
DM19	46	male	4.5	31	121	441	yes	156	150/85	yes
DM20	66	male	9	49	105	394	yes	123	120/80	yes
DM21	56	male	2	37	157	92	no	93	130/85	no
DM22	56	male	2	34	70	266	yes	141	130/65	yes
DM23	73	male	3	31	53	307	yes	117	120/60	yes
DM24	68	male	0.5	25	78	142	no	144	105/50	yes
DM25	63	male	15	42	124	196	no	122	140/90	yes
DM26	75	male	13	36	190	236	no	109	170/90	no
DM27	42	male	6	32	117	279	no	119	150/85	yes
DM28	71	male	3	59	151	59	no	85	140/90	yes
CIAP
IP1	60	female	5	66	151	184	no	92	110/70	yes
IP2	65	female	7	84	151	73	no	78	120/70	yes
IP3	74	female	6	97	205	58	no	94	135/65	no
IP4	55	female	6	84	116	68	no	76	110/80	no
IP5	72	female	not available	64	173	212	no	107	150/80	yes
IP6	68	female	10	85	129	48	yes	87	135/75	no
IP7	76	female	5	85	143	65	no	100	165/70	no
IP8	74	female	not available	90	139	45	no	95	130/65	yes
IP9	53	female	13	51	164	194	no	110	110/85	no
IP10	59	female	9	98	195	53	no	89	100/65	no
IP11	75	female	10	72	76	80	yes	91	110/60	no
IP12	52	female	2	120	120	64	no	86	130/70	no
IP13	52	female	6	72	124	78	no	114	130/100	yes
IP14	60	female	5	53	176	161	no	101	120/70	no
IP15	58	male	6	44	175	145	no	107	125/80	yes
IP16	72	male	5	63	167	99	no	118	160/95	no
IP17	53	male	13	45	178	154	no	111	110/65	yes
IP18	56	male	3	46	185	223	no	104	145/95	no
IP19	68	male	18	78	171	93	no	104	140/90	no
IP20	45	male	4	45	178	318	no	114	120/75	no
IP21	42	male	11	57	106	106	no	124	140/90	no
IP22	58	male	10	41	109	219	no	129	115/75	yes
IP23	49	male	10	30	121	676	yes	114	125/70	no
IP24	77	male	23	45	103	121	no	105	120/80	yes
IP25	68	male	13	51	167	317	yes	128	130/85	yes
IP26	57	male	8	71	140	145	no	103	110/70	yes
IP27	54	male	2	34	112	140	no	111	120/80	no
IP28	41	male	1.5	30	151	271	no	116	140/90	no
IP29	63	male	20	55	157	42	no	92	140/100	no
IP30	62	male	7	51	137	128	no	102	125/80	no
