# Supplementary material for: Metabolic Syndrome, Neurotoxic 1-Deoxysphingolipids and Nervous Tissue Inflammation in Chronic Idiopathic Axonal Polyneuropathy (CIAP)
Source: PLoS One. 2017 Jan 23;12(1):e0170583. doi: 10.1371/journal.pone.0170583 (PMC5256922; doi:10.1371/journal.pone.0170583)
Supplement: S2 Table — (XLSX) [file pone.0170583.s002.xlsx]

## Sheet: Tabelle1
Participants	MRC-Sumscore	INCAT	ONLS	Pain severity (1-10)	Mobility Test (s)	BDI-II	FSS
DSPN
DM1	40	8	6	6	14	19	7
DM2	40	5	5	0	23.9	2	1
DM3	40	2	1	8	8.38	20	1
DM4	40	0	0	5	7.59	7	1
DM5	36	4	2	0	8.84	2	1
DM6	37	2	4	10	not available	31	6.77
DM7	40	3	0	0	7.56	8	1
DM8	40	6	2	7	7.53	8	4.71
DM9	36	5	2	7	6	16	6.11
DM10	40	7	0	10	9.62	24	7
DM11	40	2	0	0	7.32	4	2.44
DM12	40	3	3	0	not available	9	6.77
DM13	40	5	1	0	8.88	3	1.44
DM14	35	6	2	10	9.72	7	3.55
DM15	38	5	3	10	8.88	31	4.88
DM16	40	5	2	8	5.62	11	4.88
DM17	40	6	2	0	12.16	17	3.66
DM18	16	4	4	0	15.5	21	6
DM19	39	1	6	9	13.35	8	4.88
DM20	40	4	0	0	9.21	2	1.33
DM21	40	2	0	0	6.66	not available	not available
DM22	40	3	2	8	8.93	11	6.22
DM23	30	6	6	0	26.78	17	5.44
DM24	40	2	0	0	12.37	7	3.77
DM25	40	7	2	8	9.37	11	6.55
DM26	40	1	0	0	11.52	9	5.22
DM27	40	4	0	0	5.31	4	3.44
DM28	22	6	5	7	not available	14	5.11
CIAP
IP1	40	1	0	9	5.41	13	4.77
IP2	36	8	3	0	7	5	4.33
IP3	30	7	3	0	8	8	5.88
IP4	40	2	1	7	5.06	1	1
IP5	40	5	1	0	10.47	5	1.44
IP6	38	4	1	7	5.11	2	1.33
IP7	38	3	0	0	4.5	2	2.55
IP8	34	5	1	0	11.78	18	5.33
IP9	40	1	2	9	5.88	27	6.44
IP10	40	5	2	5	7.42	8	4.22
IP11	36	5	2	0	11.25	8	1
IP12	40	6	1	4	7.34	1	1
IP13	38	9	4	7	11.75	14	5.77
IP14	38	2	0	0	5.43	10	5.66
IP15	40	3	0	0	8.53	3	3.66
IP16	40	7	0	0	6.41	6	4.22
IP17	30	2	1	5	8	1	1
IP18	40	0	0	8	3.54	4	6.11
IP19	40	5	3	5	5.62	19	3.66
IP20	40	4	0	9	6.84	11	5.55
IP21	40	0	3	6	4.69	32	6.66
IP22	38	3	1	0	5.47	2	4.33
IP23	38	4	2	5	6.32	6	2.88
IP24	40	4	0	7	6.37	5	1.66
IP25	40	4	0	3	5.4	6	4
IP26	40	3	0	0	8.15	1	1.44
IP27	40	5	0	0	6.32	6	1.22
IP28	40	3	0	2	6.03	19	3.66
IP29	40	5	0	4	5.72	5	2.55
IP30	39	6	1	3	6.31	16	5.88
