# Supplementary material for: Metabolic Syndrome, Neurotoxic 1-Deoxysphingolipids and Nervous Tissue Inflammation in Chronic Idiopathic Axonal Polyneuropathy (CIAP)
Source: PLoS One. 2017 Jan 23;12(1):e0170583. doi: 10.1371/journal.pone.0170583 (PMC5256922; doi:10.1371/journal.pone.0170583)
Supplement: S4 Table — (XLSX) [file pone.0170583.s004.xlsx]

## Sheet: Tabelle1
Participants	C16SO (μmol/l)	C16SA (μmol/l)	C17SO (μmol/l)	C17SA (μmol/l)	Phyto-SO (μmol/l)	Sphingadiene (μmol/l)	Sphingosine (μmol/l)	Sphinganine (μmol/l)	C19SO (μmol/l)	C20SO (μmol/l)	C20SA (μmol/l)	1-deoxSO (μmol/l)	1-deoxSA (μmol/l)
DSPN
DM1	25.4278	0.430877	10.0857	0.205235	0.20411	20.5901	62.008	2.61415	2.3519	0.152978	0.0247738	0.409467	0.239326
DM2	20.8054	0.938888	8.93526	0.343692	0.246931	35.7021	108.924	5.73308	3.84382	0.391793	0.0769047	0.232329	0.105267
DM3	17.4409	0.270456	7.48846	0.189685	0.231202	21.3216	65.4867	2.25135	1.19182	0.0969135	0.0200749	0.242106	0.125415
DM4	14.4131	0.283706	6.33638	0.210993	0.181857	18.6379	66.676	1.97347	1.46531	0.106149	0.0187314	0.410296	0.187542
DM5	20.1022	0.489565	9.01153	0.246937	0.259252	20.9915	72.9476	2.52737	2.84423	0.174005	0.0334837	0.148621	0.0691709
DM6	23.1754	1.31887	8.84371	0.348163	0.398361	31.1144	76.0599	6.64271	2.9418	0.261258	0.0916299	0.552976	0.229444
DM7	18.3869	0.259176	8.04217	0.231073	0.323217	40.5402	97.4054	3.26678	1.03142	0.183703	0.0286281	0.203344	0.0891408
DM8	13.1591	0.557995	5.63565	0.230717	0.169312	20.5784	64.6305	3.28597	2.67344	0.164679	0.0346319	0.176187	0.070356
DM9	15.4743	0.583992	5.79285	0.222336	0.1674	28.586	71.8789	3.49484	2.32984	0.218644	0.0350328	0.156903	0.0435116
DM10	22.6747	0.576342	7.04341	0.245752	0.285486	33.3704	85.7834	4.04653	1.15055	0.147066	0.0282622	0.700515	0.187302
DM11	13.0464	0.361784	5.46619	0.200421	0.21391	29.2079	83.784	3.02967	0.993948	0.145614	0.028006	0.660713	0.267858
DM12	9.85848	0.451789	4.78413	0.234312	0.135334	24.1968	75.9571	3.91347	2.19535	0.324284	0.0751161	0.226091	0.0752329
DM13	12.1486	0.441505	5.58515	0.200199	0.214965	22.4266	68.989	3.55248	1.18068	0.156685	0.0288025	0.435633	0.179554
DM14	9.7917	0.323501	3.20352	0.130439	0.17839	16.0083	52.8963	1.73299	0.779995	0.221026	0.0290297	0.152121	0.0597601
DM15	15.7948	0.560042	7.14214	0.284989	0.346965	33.9295	104.207	5.60807	1.82319	0.264843	0.0403014	0.277859	0.0706137
DM16	32.2147	0.979462	8.91402	0.33847	0.269747	36.4538	101.624	6.28455	3.22026	0.322756	0.0859403	0.863922	0.27899
DM17	8.89276	0.225194	3.60239	0.139733	0.278499	22.976	75.1813	3.25805	0.788302	0.227039	0.0295809	0.657453	0.176007
DM18	13.7002	0.168871	4.96473	0.16028	0.232941	23.7356	73.8534	2.25207	0.645021	0.141287	0.0213518	0.284269	0.0769385
DM19	19.1624	0.298648	6.88465	0.185763	0.437507	40.1738	77.113	3.04697	1.86667	0.389978	0.0539043	0.235581	0.0724824
DM20	10.621	0.328661	4.11539	0.15987	0.179738	23.5965	67.8706	2.23523	2.04212	0.132639	0.0222284	0.349978	0.176447
DM21	24.3981	0.378411	10.2507	0.256975	0.445255	33.6089	93.6222	2.70673	2.38507	0.181371	0.0276757	0.229339	0.0829452
DM22	12.0425	0.432738	4.09256	0.208152	0.12283	13.8642	66.3119	3.08285	1.42109	0.205856	0.0355405	0.259073	0.124147
DM23	13.199	0.419609	5.02366	0.206228	0.118314	16.6997	49.7772	3.07161	2.12975	0.261272	0.0576926	0.222028	0.0725173
DM24	7.68208	0.460356	3.88585	0.200872	0.251104	11.6673	56.4252	3.79264	1.40645	0.10429	0.0313166	0.289293	0.0640681
DM25	16.9291	0.427727	5.9149	0.195817	0.138607	23.3744	71.7992	2.80158	2.07438	0.189419	0.0275142	0.254171	0.0976839
DM26	15.2683	0.446898	6.58825	0.214422	0.210004	24.5779	70.58	3.29633	1.86019	0.216708	0.0436201	0.474239	0.195645
DM27	8.06889	0.329848	3.10316	0.122956	0.140486	14.6366	46.287	2.39372	0.75443	0.211399	0.0745348	0.232058	0.10267
DM28	10.2432	0.38672	7.0432	0.239163	0.337816	33.4549	102.623	3.62039	1.54442	0.190305	0.0285948	0.155602	0.0517866
CIAP
IP1	27.2929	0.823549	11.2445	0.347093	0.450998	45.128	108.344	5.78823	1.35429	0.203002	0.0347764	0.381123	0.190358
IP2	28.9479	0.640357	12.887	0.319385	0.35912	42.7404	101.437	3.65654	3.68189	0.275847	0.0402501	0.180183	0.0452606
IP3	29.0086	0.653623	11.5005	0.266618	0.337996	31.4602	91.2273	3.89793	2.82447	0.197185	0.0286771	0.174561	0.0755854
IP4	21.7409	0.398018	10.9354	0.266217	0.431216	39.2192	88.9965	2.97175	1.67536	0.152593	0.0235158	0.165207	0.0598436
IP5	16.9635	0.570501	6.16911	0.225849	0.223545	27.2837	72.9563	3.86635	1.96227	0.168219	0.0305089	0.480629	0.200272
IP6	23.8662	0.700186	7.68555	0.288897	0.395657	40.397	97.9862	4.76283	1.90337	0.212392	0.0455569	0.327775	0.113783
IP7	12.4076	0.207777	5.19994	0.176889	0.268556	27.0782	72.0283	2.51718	1.135	0.107706	0.0179607	0.0924542	0.0300309
IP8	27.343	0.69544	14.7062	0.349335	0.452015	38.0275	113.578	4.6463	4.60548	0.254536	0.0470179	0.184792	0.0952488
IP9	23.3958	0.690681	9.86081	0.320098	0.485007	37.5957	95.6732	4.0479	3.13263	0.267571	0.0429777	0.239507	0.0968526
IP10	33.9041	0.68687	15.1439	0.342891	0.482267	42.853	96.9768	3.41044	3.33669	0.203455	0.033019	0.176451	0.0458311
IP11	15.2855	0.721824	5.60754	0.194727	0.16449	19.7802	50.7136	2.27326	1.82304	0.135066	0.0241285	0.117422	0.0489416
IP12	14.9097	0.278326	5.753	0.22037	0.221125	30.686	68.7689	2.00091	1.07653	0.145178	0.0299215	0.170007	0.0555037
IP13	16.5144	0.438045	7.9109	0.209663	0.182996	34.9264	77.0381	2.7818	2.40335	0.167203	0.0311817	0.131333	0.0546788
IP14	16.6164	0.697742	6.78875	0.226393	0.188007	26.6825	67.1561	3.05505	1.49037	0.134506	0.0281748	0.109858	0.0349916
IP15	22.5897	0.680405	9.30606	0.297826	0.302841	30.7654	97.5412	4.33639	2.71513	0.265886	0.0536049	0.247793	0.091018
IP16	17.7482	0.381042	7.61416	0.217218	0.204026	25.4368	73.2255	2.87083	1.87415	0.151336	0.0233821	0.147515	0.0613376
IP17	17.7644	0.513765	8.0681	0.231518	0.323825	30.0012	88.9031	3.34202	2.44918	0.222638	0.0371787	0.271714	0.0979074
IP18	18.0464	0.547624	7.53513	0.261438	0.221021	27.6583	83.6226	3.66826	1.97889	0.236663	0.0429067	0.388544	0.140684
IP19	14.7483	0.353447	5.64475	0.198502	0.339634	36.8013	91.5824	3.86115	0.739077	0.192907	0.0505345	0.321406	0.117397
IP20	20.1767	0.731915	6.48642	0.28077	0.618099	27.2227	92.6851	4.89897	1.76107	0.255458	0.0488295	0.486818	0.194369
IP21	13.2723	0.403156	5.43997	0.171665	0.155061	16.6423	50.5987	2.09532	1.2906	0.15996	0.0398247	0.139768	0.0475964
IP22	16.4853	0.533976	6.51128	0.236831	0.184805	21.1477	81.4595	3.41771	1.66698	0.207971	0.0327318	0.230409	0.146445
IP23	15.2515	0.430213	6.38757	0.246101	0.291399	28.2206	85.5355	5.10842	1.64338	0.28177	0.05115	0.508303	0.190793
IP24	13.2651	0.361718	5.64894	not available	0.138098	19.2996	53.5272	2.17571	1.63897	0.138204	0.0174921	0.111995	0.0526471
IP25	16.7289	0.681203	5.62356	0.213372	0.413233	21.5103	72.7179	4.64375	1.4784	0.256794	0.0483343	0.744937	0.328228
IP26	30.6154	0.526839	11.3864	0.232452	0.369597	32.577	83.5054	2.61546	2.49226	0.124965	0.0240173	0.332269	0.136765
IP27	13.722	0.388535	5.39148	0.186094	0.171282	22.0931	65.712	2.03936	2.22336	0.164627	0.0242816	0.130399	0.0566409
IP28	14.5195	0.443956	6.58079	0.207105	0.262884	26.7487	90.393	3.59856	1.97004	0.20212	0.032307	0.370377	0.0984195
IP29	18.0108	0.545629	7.39306	0.230086	0.213911	25.0427	81.7906	3.42108	2.19613	0.232631	0.0387263	0.196142	0.0814851
IP30	12.9574	0.391648	5.58189	0.183553	0.163631	19.0237	72.0439	2.433	2.18553	0.174981	0.0293883	0.170323	0.0867697
Healthy participants
HC1	18.0241	0.239108	8.76526	0.196418	0.285147	33.3148	81.9137	1.96312	1.76826	0.112395	0.0185916	0.16297	0.050603
HC2	19.8499	0.394691	8.23389	0.220086	0.292045	35.2009	85.223	2.44422	1.70122	0.164327	0.0239148	0.178186	0.0569008
HC3	19.8446	0.380814	8.03784	0.216094	0.333179	29.9393	75.8202	2.72164	1.82352	0.154971	0.0222495	0.163278	0.0590984
HC4	14.4632	0.297594	6.84216	0.206636	0.241006	29.7289	77.5157	2.79541	1.77049	0.234988	0.0297773	0.193983	0.0644462
HC5	12.2881	0.294992	5.32948	0.194978	0.210708	24.9511	66.1656	1.99462	2.32004	0.199417	0.0212321	0.108634	0.0370213
HC6	12.2361	0.499618	4.23335	0.170629	0.193977	15.8784	63.6024	3.00366	1.53481	0.122642	0.0229099	0.26022	0.0938274
HC7	11.0321	0.289841	4.84131	0.168326	0.16265	20.1916	58.68	1.85604	1.62368	0.141024	0.0236875	0.156665	0.0616885
HC8	15.8679	0.406603	6.40587	0.193886	0.196122	30.7001	76.4658	3.06229	1.73976	0.224065	0.0372073	0.202276	0.0666349
HC9	17.7859	0.330772	6.95043	not available	0.153649	25.1542	61.5124	1.8686	1.72955	0.136578	0.0142833	0.0922766	0.0352424
HC10	19.8305	0.683984	8.62406	0.253113	0.238671	30.0042	93.3678	3.75279	3.33742	0.253332	0.0390932	0.151247	0.0453441
HC11	22.2218	0.469779	8.12436	0.218422	0.198692	32.8236	81.3342	2.70027	1.62656	0.171615	0.0307847	0.204752	0.0685103
HC12	23.9818	0.561791	10.5655	0.287791	0.391904	42.4974	89.5156	3.08157	3.47785	0.19251	0.0342484	0.199346	0.0739414
HC13	18.927	0.30301	7.34189	0.204735	0.268804	34.8281	88.8569	2.66051	2.39607	0.245583	0.02767	0.149264	0.0465317
HC14	20.2609	0.316948	9.12079	0.223298	0.180513	27.7552	82.1043	2.50691	3.15798	0.256053	0.0377574	0.156873	0.0658136
HC15	15.6513	0.269624	6.75227	0.19074	0.315604	24.1785	76.9154	2.41892	1.3787	0.149717	0.0209514	0.195511	0.0727869
HC16	10.5616	0.309261	4.84195	0.173738	0.251708	19.8243	64.1733	2.83856	1.15164	0.11758	0.0247129	0.167691	0.0862615
HC17	18.6	0.374201	6.46157	0.197922	0.114222	26.9575	76.2907	2.8091	0.698267	0.0640296	0.0144777	0.0668812	0.0207779
HC18	16.7932	0.688611	7.36358	0.241043	0.401982	30.409	77.5709	3.44861	2.56877	0.200371	0.0438588	0.225792	0.0883178
HC19	19.3919	0.438117	6.68614	0.21966	0.222185	24.0386	79.4601	2.39676	1.42656	0.216849	0.0319447	0.202856	0.0664481
HC20	10.8922	0.31492	3.99036	0.169959	0.257875	30.9464	69.0594	2.83007	1.08313	0.160455	0.0256343	0.132001	0.0444047
HC21	10.4792	0.284658	4.94186	0.213592	0.163483	20.485	95.1698	3.78151	1.65521	0.354466	0.0419378	0.155974	0.0435812
HC22	13.4589	0.328614	5.44013	0.1629	0.15028	17.9537	49.5136	1.84276	1.64937	0.10349	0.0200782	0.146255	0.0536821
HC23	17.2634	0.276069	8.6236	0.224363	0.318994	34.304	94.0781	2.88998	1.58526	0.258546	0.0300746	0.132812	0.0505818
HC24	7.15327	0.162071	3.29802	0.107939	0.107934	13.1643	41.5818	1.8101	0.404141	0.0834412	0.0191603	0.173377	0.0866267
HC25	18.6201	0.476646	6.6204	0.228766	0.200364	25.4907	73.2819	2.8427	2.36786	0.210657	0.028633	0.16519	0.0728211
HC26	9.42061	0.242147	5.20687	0.160583	0.141027	22.518	70.5276	2.20677	1.79555	0.127926	0.019659	0.122879	0.0386046
HC27	16.0349	0.524704	5.30375	0.20136	0.210082	28.0341	65.6406	4.06731	1.7213	0.25482	0.0543383	0.196922	0.0599594
HC28	15.3815	0.495917	7.24215	0.271772	0.222587	30.0642	106.815	4.32167	2.76881	0.343327	0.0567638	0.27931	0.0689598
HC29	11.7178	0.330788	5.48019	0.18072	0.17683	22.7916	59.353	2.03866	1.54295	0.147797	0.028696	0.172571	0.0607329
HC30	7.68975	0.169293	3.86398	0.120903	0.190798	21.6068	53.408	1.61898	0.832691	0.126919	0.0173338	0.147838	0.0475369
HC31	18.6216	0.425899	6.84393	0.205934	0.217408	28.4058	80.1482	3.14484	1.57536	0.214539	0.0279527	0.125181	0.055395
