# Supplementary material for: Metabolic Syndrome, Neurotoxic 1-Deoxysphingolipids and Nervous Tissue Inflammation in Chronic Idiopathic Axonal Polyneuropathy (CIAP)
Source: PLoS One. 2017 Jan 23;12(1):e0170583. doi: 10.1371/journal.pone.0170583 (PMC5256922; doi:10.1371/journal.pone.0170583)
Supplement: S5 Table — (XLSX) [file pone.0170583.s005.xlsx]

## Sheet: Tabelle1
Participants	Fascicles	Capillaries	Number of capillaries/ fascicle	Mean number of endothelial cells/capillary	Mean number of endothelial cells within basal lamina/capillary	Mean number of luminal endothelial cells/capillary	Basal lamina thickness (μm)	Mean number of LCA-pos. cells/fascicle	Mean number of CD68-pos. cells/fascicle	Mean number of CD8-pos. cells/fascicle
CIAP
IP30	2	18	9	2.5	1	1.5	6.71	4.66	11.66	2.66
IP17	1	3	3	2.33	0.67	1.67	1.59	7	3.33	not available
IP1	1	15	15	2.47	0.87	1.6	3.29	4.5	10.5	8.5
IP19	3	25	8.33	3	1.2	1.8	4.74	0.833	not available	0.5
IP8	4	42	10.5	2.52	0.79	1.95	3.56	1	6.375	1.125
IP3	2	12	6	3.08	1.25	1.83	2.45	4.09	14.36	1.582
IP18	4	18	3.6	3.33	0.61	2.17	3.47	0	1.8	0.2
IP29	7	35	5	2.86	0.49	2.37	2.43	not available	2.142	0.85
IP13	4	17	4.55	2.12	0.47	1.76	2.62	4.5	4.5	1.75
IP9	5	16	3.2	2.38	0.63	1.75	3.73	3.33	10.166	0.166
DSPN
DM8	4	30	7.5	2.37	0.67	1.7	3.52	3	3.833	1
DM2	5	30	6	2.7	0.77	1.97	3.98	0.6	8.6	1.2
DM9	3	11	3.66	3.27	0.82	2.45	3.83	1	3.5	0.5
DM25	1	5	5	2.8	0.6	2.2	4.45	1	1.33	0.2
DM18	5	37	7.4	3.22	1.14	2.08	6.17	0	0	0
DM15	7	30	4.2	2.3	0.73	1.57	3.87	1.5	2	0.833
DM13	5	18	9.33	3.33	1.39	1.94	4.86	1.25	16.125	0.625
